# Supplementary material for: Two new species of Polleniidae (Diptera) from China
Source: Zookeys. 2026 Feb 13;1269:25–40. doi: 10.3897/zookeys.1269.172931 (PMC12924061; doi:10.3897/zookeys.1269.172931)
Supplement: XML Treatment for Morinia [file zookeys.1269.172931-treatment1.xml]

<!DOCTYPE tp:taxon-treatment
  PUBLIC "-//TaxonX//DTD Taxonomic Treatment Publishing DTD v0 20100105//EN" "tax-treatment-NSO.dtd">
<tp:taxon-treatment xmlns:tp="http://www.plazi.org/taxpub"><tp:treatment-meta><kwd-group><label>Taxon classification</label><kwd>
                <named-content content-type="kingdom">Animalia</named-content>
              </kwd><kwd>
                <named-content content-type="order">Diptera</named-content>
              </kwd><kwd>
                <named-content content-type="family">Polleniidae</named-content>
              </kwd></kwd-group><mixed-citation publication-type="journal"><person-group><name><surname>Fu</surname><given-names>Tong</given-names></name><name><surname>Xue</surname><given-names>Yawen</given-names></name><name><surname>Cui</surname><given-names>Jianxin</given-names></name></person-group><article-title>Two new species of <tp:taxon-name><tp:taxon-name-part taxon-name-part-type="family" reg="Polleniidae">Polleniidae</tp:taxon-name-part></tp:taxon-name> (<tp:taxon-name><tp:taxon-name-part taxon-name-part-type="order" reg="Diptera">Diptera</tp:taxon-name-part></tp:taxon-name>) from China</article-title><source>Zookeys</source><day>13</day><month>02</month><year>2026</year><volume>1269</volume><fpage>25</fpage><lpage>40</lpage><pub-id pub-id-type="doi">10.3897/zookeys.1269.172931</pub-id></mixed-citation></tp:treatment-meta><tp:nomenclature><label>Genus</label><tp:taxon-name><object-id xmlns:xlink="http://www.w3.org/1999/xlink" content-type="arpha" xlink:type="simple">5C1E957D-1B9A-5CB9-8B24-0E6C2B88F4E6</object-id>
                    		<tp:taxon-name-part taxon-name-part-type="genus" reg="Morinia">Morinia</tp:taxon-name-part>
                    	</tp:taxon-name><tp:taxon-authority>Robineau-Desvoidy, 1830</tp:taxon-authority><tp:nomenclature-citation-list><tp:nomenclature-citation><tp:taxon-name>
                  <tp:taxon-name-part taxon-name-part-type="genus" reg="Morinia">Morinia</tp:taxon-name-part>
                </tp:taxon-name><comment> Robineau-Desvoidy, 1830: 264. Type species: <tp:taxon-name><tp:taxon-name-part taxon-name-part-type="genus" reg="Morinia">Morinia</tp:taxon-name-part> <tp:taxon-name-part taxon-name-part-type="species" reg="velox">velox</tp:taxon-name-part></tp:taxon-name> Robineau-Desvoidy, 1830 [= <tp:taxon-name><tp:taxon-name-part taxon-name-part-type="genus" reg="Musca">Musca</tp:taxon-name-part> <tp:taxon-name-part taxon-name-part-type="species" reg="doronici">doronici</tp:taxon-name-part></tp:taxon-name> Scopoli, 1763], by subsequent designation (<xref ref-type="bibr" rid="B15">Rondani 1862</xref>: 159).</comment></tp:nomenclature-citation></tp:nomenclature-citation-list></tp:nomenclature><tp:treatment-sec sec-type="Diagnosis"><title>Diagnosis.</title><p>Small to medium-sized, slender flies, black in ground colour, rarely showing metallic bronze sheen or uniformly covered with grey pruinosity; outer <abbrev xmlns:xlink="http://www.w3.org/1999/xlink" xlink:title="posthumeral setae" xlink:type="simple">ph s</abbrev> and presutural <abbrev xmlns:xlink="http://www.w3.org/1999/xlink" xlink:title="intra-alar setae" xlink:type="simple">ia s</abbrev> absent; posterior thoracic spiracle small, circular, with anterior and posterior lappets subequal in size (posterior slightly larger) and directed outward; lower calypter narrow, diverging from scutellum; node at base of R<sub>4+5</sub> bare; distal angle (bend of vein M<sub>1</sub>) obtusely curved (in <italic><tp:taxon-name><tp:taxon-name-part taxon-name-part-type="genus" reg="Musca">M.</tp:taxon-name-part> <tp:taxon-name-part taxon-name-part-type="species" reg="lactineala">lactineala</tp:taxon-name-part></tp:taxon-name></italic> Pape, 1997, vein M<sub>1</sub> fading within the membrane); hind tibia with equally strong dorsal, anterodorsal and posterodorsal preapical setae.</p></tp:treatment-sec><tp:treatment-sec sec-type="Distribution"><title>Distribution.</title><p>Afrotropical, Oriental and Palaearctic regions.</p></tp:treatment-sec><ref-list><ref id="B15"><mixed-citation xmlns:xlink="http://www.w3.org/1999/xlink" xlink:type="simple">Rondani C (1862) Dipterologiae Italicae Prodromus (Vol. V). Species Italicae Ordinis Dipterorum in Genera Characteribus Definita, Ordinatim Collectae, Methodo Analitica Distinctae, et Novis vel Minus Cognitis Descriptis. Pars quarta. <tp:taxon-name><tp:taxon-name-part taxon-name-part-type="family">Muscidae</tp:taxon-name-part></tp:taxon-name>, <tp:taxon-name><tp:taxon-name-part taxon-name-part-type="subfamily">Phasiinae</tp:taxon-name-part></tp:taxon-name>–<tp:taxon-name><tp:taxon-name-part taxon-name-part-type="subfamily">Dexinae</tp:taxon-name-part></tp:taxon-name>–<tp:taxon-name><tp:taxon-name-part taxon-name-part-type="subfamily">Muscinae</tp:taxon-name-part></tp:taxon-name>–<tp:taxon-name><tp:taxon-name-part taxon-name-part-type="subfamily">Stomoxidinae</tp:taxon-name-part></tp:taxon-name>. Grazioli P, Parmae [= Parma], 239 pp.</mixed-citation></ref></ref-list></tp:taxon-treatment>
