# Supplementary material for: Two new species of Polleniidae (Diptera) from China
Source: Zookeys. 2026 Feb 13;1269:25–40. doi: 10.3897/zookeys.1269.172931 (PMC12924061; doi:10.3897/zookeys.1269.172931)
Supplement: XML Treatment for Morinia zhenhang [file zookeys.1269.172931-treatment2.xml]

<!DOCTYPE tp:taxon-treatment
  PUBLIC "-//TaxonX//DTD Taxonomic Treatment Publishing DTD v0 20100105//EN" "tax-treatment-NSO.dtd">
<tp:taxon-treatment xmlns:tp="http://www.plazi.org/taxpub"><tp:treatment-meta><kwd-group><label>Taxon classification</label><kwd>
                <named-content content-type="kingdom">Animalia</named-content>
              </kwd><kwd>
                <named-content content-type="order">Diptera</named-content>
              </kwd><kwd>
                <named-content content-type="family">Polleniidae</named-content>
              </kwd></kwd-group><mixed-citation publication-type="journal"><person-group><name><surname>Fu</surname><given-names>Tong</given-names></name><name><surname>Xue</surname><given-names>Yawen</given-names></name><name><surname>Cui</surname><given-names>Jianxin</given-names></name></person-group><article-title>Two new species of <tp:taxon-name><tp:taxon-name-part taxon-name-part-type="family" reg="Polleniidae">Polleniidae</tp:taxon-name-part></tp:taxon-name> (<tp:taxon-name><tp:taxon-name-part taxon-name-part-type="order" reg="Diptera">Diptera</tp:taxon-name-part></tp:taxon-name>) from China</article-title><source>Zookeys</source><day>13</day><month>02</month><year>2026</year><volume>1269</volume><fpage>25</fpage><lpage>40</lpage><pub-id pub-id-type="doi">10.3897/zookeys.1269.172931</pub-id></mixed-citation></tp:treatment-meta><tp:nomenclature><tp:taxon-name><object-id xmlns:xlink="http://www.w3.org/1999/xlink" content-type="arpha" xlink:type="simple">2F8F4C6C-70C2-521C-BC6B-2C91A50CF6E9</object-id>
                    		<tp:taxon-name-part taxon-name-part-type="genus" reg="Morinia">Morinia</tp:taxon-name-part> <tp:taxon-name-part taxon-name-part-type="species" reg="zhenhang">zhenhang</tp:taxon-name-part>
                    	
                    		<object-id xmlns:xlink="http://www.w3.org/1999/xlink" content-type="zoobank" xlink:type="simple">https://zoobank.org/9AB3FAE3-C452-4B8E-A95D-305BEAF3CA28</object-id>
                    	</tp:taxon-name><tp:taxon-authority>Fu, Xue &amp; Cui</tp:taxon-authority><tp:taxon-status xmlns:xlink="http://www.w3.org/1999/xlink" xlink:type="simple">sp. nov.</tp:taxon-status><xref ref-type="fig" rid="F1">Figs 1</xref><xref ref-type="fig" rid="F2">, 2</xref><xref ref-type="fig" rid="F3">, 3</xref><xref ref-type="fig" rid="F3">, 4</xref><xref ref-type="fig" rid="F3">, 5</xref><xref ref-type="fig" rid="F3">, 6</xref><xref ref-type="fig" rid="F3">, 7</xref><xref ref-type="fig" rid="F3">, 8</xref><xref ref-type="fig" rid="F3">, 9, 25, 26</xref></tp:nomenclature><tp:treatment-sec sec-type="Vernacular name"><title>Vernacular name.</title><p>(振航墨粉蝇)</p></tp:treatment-sec><tp:treatment-sec sec-type="Type material"><title>Type material.</title><p><bold><italic>Holotype</italic></bold> • male (<abbrev xmlns:xlink="http://www.w3.org/1999/xlink" content-type="institution" xlink:title="Insect Museum of Henan Institute of Science and Technology" xlink:type="simple">HIST</abbrev>), Beihang University campus, Beijing, China, <named-content xmlns:xlink="http://www.w3.org/1999/xlink" content-type="dwc:verbatimCoordinates" xlink:type="simple">40°9'4"N, 116°15'55"E</named-content>, 4. VI. 2025, 20 m, leg. Zhenshuang Huang. <bold><italic>Paratypes</italic></bold> • 2 male (<abbrev xmlns:xlink="http://www.w3.org/1999/xlink" content-type="institution" xlink:title="Insect Museum of Henan Institute of Science and Technology" xlink:type="simple">HIST</abbrev>), same data as holotype; 1 male (<abbrev xmlns:xlink="http://www.w3.org/1999/xlink" content-type="institution" xlink:title="Shanghai Entomological Museum, Chinese Academy of Sciences" xlink:type="simple">SEMCAS</abbrev>), Huanglong, Shaanxi Province, China, 10. VIII. 1983, leg. data absent.</p></tp:treatment-sec><tp:treatment-sec sec-type="Diagnosis"><title>Diagnosis.</title><p>Eyes with short, sparse microsetae; parafacial bare; <abbrev xmlns:xlink="http://www.w3.org/1999/xlink" xlink:title="acrostichal setae" xlink:type="simple">ac s</abbrev> 1 + 1, <abbrev xmlns:xlink="http://www.w3.org/1999/xlink" xlink:title="intra-alar setae" xlink:type="simple">ia s</abbrev> 0 + 2, <abbrev xmlns:xlink="http://www.w3.org/1999/xlink" xlink:title="prealar setae" xlink:type="simple">pra s</abbrev> 1, sa s1, <abbrev xmlns:xlink="http://www.w3.org/1999/xlink" xlink:title="kepisternal setae" xlink:type="simple">kept s</abbrev> 1:1, <abbrev xmlns:xlink="http://www.w3.org/1999/xlink" xlink:title="proepisternal setae" xlink:type="simple">prepst s</abbrev> 1, and <abbrev xmlns:xlink="http://www.w3.org/1999/xlink" xlink:title="proepimeral setae" xlink:type="simple">prepm s</abbrev> 1; basicosta black; ventral hairs of costa not reaching subcostal break; ST5 with a membranous, semicircular median protuberance between lateral lobes; anterior processes of the basal part of paraphallus present.</p></tp:treatment-sec><tp:treatment-sec sec-type="Description"><title>Description.</title><p><bold>Male. <italic>Head</italic></bold> (Figs <xref ref-type="fig" rid="F1">1</xref>, <xref ref-type="fig" rid="F2">2</xref>). Holoptic, eyes with short, sparse microsetae, upper ommatidia relatively enlarged; frontal vitta dark brown, narrowed medially to a thin line; frons index about 0.02; <abbrev xmlns:xlink="http://www.w3.org/1999/xlink" xlink:title="inner vertical setae" xlink:type="simple">iv s</abbrev> 1 (weak), <abbrev xmlns:xlink="http://www.w3.org/1999/xlink" xlink:title="postvertical setae" xlink:type="simple">povt s</abbrev> 1, <abbrev xmlns:xlink="http://www.w3.org/1999/xlink" xlink:title="paravertical setae" xlink:type="simple">pavt s</abbrev> 1; fronto-orbital plate and parafacial black, with silvery-white pruinosity, former with 1–2 rows of black hairs, latter bare; <abbrev xmlns:xlink="http://www.w3.org/1999/xlink" xlink:title="frontal setae" xlink:type="simple">fr s</abbrev> 6, on lower about 3/5 of frons; genal groove dark, slightly reddish brown at junction of ptilinal fissure and facial ridge; facial ridge black, with hairs on lower 1/3; lunule, face, and facial carina black; facial carina weak; gena anterior part with silvery-white pruinosity, hairs black; gena height about 0.16 × eye height; beard black; antenna black, postpedicel about 2.0 × length of pedicel; arista dark brown, plumose, basal 1/4 thickened, dorsal branches more numerous than ventral branches, apical 1/3 bare; palpus black.</p><fig id="F1" position="float" orientation="portrait"><object-id xmlns:xlink="http://www.w3.org/1999/xlink" content-type="doi" xlink:type="simple">10.3897/zookeys.1269.172931.figure1</object-id><object-id xmlns:xlink="http://www.w3.org/1999/xlink" content-type="arpha" xlink:type="simple">3A443A3E-34F6-5E7C-8A90-8DAD63561428</object-id><label>Figure 1.</label><caption><p>Head of <italic><tp:taxon-name><tp:taxon-name-part taxon-name-part-type="genus" reg="Morinia">Morinia</tp:taxon-name-part> <tp:taxon-name-part taxon-name-part-type="species" reg="zhenhang">zhenhang</tp:taxon-name-part></tp:taxon-name></italic> sp. nov., male (holotype), frontal view. Scale bars: 1.0 mm.</p></caption><graphic xmlns:xlink="http://www.w3.org/1999/xlink" xlink:href="zookeys-1269-025_article-172931__-g001.jpg" id="oo_1538412.jpg" position="float" orientation="portrait" xlink:type="simple"><uri content-type="original_file" xlink:type="simple">https://binary.pensoft.net/fig/1538412</uri></graphic></fig><fig id="F2" position="float" orientation="portrait"><object-id xmlns:xlink="http://www.w3.org/1999/xlink" content-type="doi" xlink:type="simple">10.3897/zookeys.1269.172931.figure2</object-id><object-id xmlns:xlink="http://www.w3.org/1999/xlink" content-type="arpha" xlink:type="simple">84F5C383-5D40-5F23-BDBB-E8C69FF7F38B</object-id><label>Figure 2.</label><caption><p><italic><tp:taxon-name><tp:taxon-name-part taxon-name-part-type="genus" reg="Morinia">Morinia</tp:taxon-name-part> <tp:taxon-name-part taxon-name-part-type="species" reg="zhenhang">zhenhang</tp:taxon-name-part></tp:taxon-name></italic> sp. nov., male (holotype), habitus. Scale bars: 1.0 mm. Chaetotaxy of all left femora and tibiae in anterior view, and of the right in posterior view.</p></caption><graphic xmlns:xlink="http://www.w3.org/1999/xlink" xlink:href="zookeys-1269-025_article-172931__-g002.jpg" id="oo_1538413.jpg" position="float" orientation="portrait" xlink:type="simple"><uri content-type="original_file" xlink:type="simple">https://binary.pensoft.net/fig/1538413</uri></graphic></fig><p><bold><italic>Thorax</italic></bold> (Figs <xref ref-type="fig" rid="F2">2</xref>, <xref ref-type="fig" rid="F8">25</xref>, <xref ref-type="fig" rid="F8">26</xref>). Black, with black hairs; anterior and posterior thoracic spiracles dark; prosternum, anatergite, katatergite, metapleuron, and metasternum bare, remaining pleura with black hairs; suprasquamal ridge bare, anterior, posterior, and tympanic tufts absent.</p><p><bold><italic>Chaetotaxy</italic></bold> (Figs <xref ref-type="fig" rid="F2">2</xref>, <xref ref-type="fig" rid="F8">25</xref>, <xref ref-type="fig" rid="F8">26</xref>). Ac s 1 + 1, <abbrev xmlns:xlink="http://www.w3.org/1999/xlink" xlink:title="dorsocentral setae" xlink:type="simple">dc s</abbrev> 2 + 3, <abbrev xmlns:xlink="http://www.w3.org/1999/xlink" xlink:title="intra-alar setae" xlink:type="simple">ia s</abbrev> 0 + 2, <abbrev xmlns:xlink="http://www.w3.org/1999/xlink" xlink:title="postprontal setae" xlink:type="simple">pprn s</abbrev> 2, <abbrev xmlns:xlink="http://www.w3.org/1999/xlink" xlink:title="posthumeral setae" xlink:type="simple">ph s</abbrev> 1:0, <abbrev xmlns:xlink="http://www.w3.org/1999/xlink" xlink:title="presutural setae" xlink:type="simple">pr s</abbrev> 1, <abbrev xmlns:xlink="http://www.w3.org/1999/xlink" xlink:title="prealar setae" xlink:type="simple">pra s</abbrev> 1, <abbrev xmlns:xlink="http://www.w3.org/1999/xlink" xlink:title="supra-alar setae" xlink:type="simple">sa s</abbrev> 2, <abbrev xmlns:xlink="http://www.w3.org/1999/xlink" xlink:title="postalar setae" xlink:type="simple">pal s</abbrev> 2, <abbrev xmlns:xlink="http://www.w3.org/1999/xlink" xlink:title="scutellar setae" xlink:type="simple">sc s</abbrev> 1:2; <abbrev xmlns:xlink="http://www.w3.org/1999/xlink" xlink:title="notopleural setae" xlink:type="simple">npl s</abbrev> 2; <abbrev xmlns:xlink="http://www.w3.org/1999/xlink" xlink:title="kepisternal setae" xlink:type="simple">kept s</abbrev> 1:1, <abbrev xmlns:xlink="http://www.w3.org/1999/xlink" xlink:title="proepisternal setae" xlink:type="simple">prepst s</abbrev> 1, <abbrev xmlns:xlink="http://www.w3.org/1999/xlink" xlink:title="proepimeral setae" xlink:type="simple">prepm s</abbrev> 1.</p><p><bold><italic>Wings</italic></bold> (Fig. <xref ref-type="fig" rid="F2">2</xref>). Grayish-brown, transparent; costal margin distinctly dark infuscated, A<sub>1</sub> vein slightly infuscated, other veins without distinct infuscation; tegula, and basicosta black; subcostal sclerite brown, with black microsetae; ventral hairs of costa extending beyond the humeral break but not reaching the subcostal break, covering about 1/4 of the distance between them; radial node bare dorsally and ventrally; cell r<sub>4+5</sub> open, opening narrow, about 0.3 × length of r–m; distal angle (bend of vein M<sub>1</sub>) obtusely curved, posterior portion slightly curved toward cell r<sub>4+5</sub>; dm–m slightly S-shaped; upper calypter dirty white, with dark margin; lower calypter narrow, brownish; halter brownish.</p><p><bold><italic>Legs</italic></bold> (Fig. <xref ref-type="fig" rid="F2">2</xref>). Black; fore femur with complete posterodorsal and posteroventral rows of setae, fore tibia with 1 <abbrev xmlns:xlink="http://www.w3.org/1999/xlink" xlink:title="anterodorsal setae" xlink:type="simple">ad s</abbrev>; mid femur with posteroventral row of setae on basal half only, mid tibia with 1 <abbrev xmlns:xlink="http://www.w3.org/1999/xlink" xlink:title="anterodorsal setae" xlink:type="simple">ad s</abbrev>, 1 <abbrev xmlns:xlink="http://www.w3.org/1999/xlink" xlink:title="posterodorsal setae" xlink:type="simple">pd s</abbrev>, 2 <abbrev xmlns:xlink="http://www.w3.org/1999/xlink" xlink:title="posterior setae" xlink:type="simple">p s</abbrev>, and 1 v s; hind femur with anterodorsal setae from base to apex, anteroventral setae from near base to near apex, and posteroventral setae on the basal part, hind tibia with 2 <abbrev xmlns:xlink="http://www.w3.org/1999/xlink" xlink:title="anterodorsal setae" xlink:type="simple">ad s</abbrev>, 1 <abbrev xmlns:xlink="http://www.w3.org/1999/xlink" xlink:title="anteroventral setae" xlink:type="simple">av s</abbrev>, and 2 <abbrev xmlns:xlink="http://www.w3.org/1999/xlink" xlink:title="posterodorsal setae" xlink:type="simple">pd s</abbrev>.</p><p><bold><italic>Abdomen</italic></bold> (Figs <xref ref-type="fig" rid="F2">2</xref>, <xref ref-type="fig" rid="F3">8</xref>, <xref ref-type="fig" rid="F8">25</xref>, <xref ref-type="fig" rid="F8">26</xref>). Ovoid, ground colour black; T3 without median marginal setae; T4 with marginal setae; ST1–5 with black hairs; ST5 with a membranous, semicircular median protuberance between lateral lobes (Fig. <xref ref-type="fig" rid="F3">8</xref>).</p><p><bold><italic>Terminalia</italic></bold> (Figs <xref ref-type="fig" rid="F3">3–7</xref>, 9). In ventral view, cerci gradually taper from base to apex, with apices not extending beyond those of the surstyli (Fig. <xref ref-type="fig" rid="F3">9</xref>); surstyli with base slightly wider than apex (Fig. <xref ref-type="fig" rid="F3">6</xref>); hypandrium nearly equal in length to phallapodeme; pregonite bearing 3 setae (Fig. <xref ref-type="fig" rid="F3">8</xref>); postgonite with 2 setae (absent in type materials); distal process of paraphallus slightly incurved, its length extending far beyond the lateral hypophallic lobe (Figs <xref ref-type="fig" rid="F3">3–6</xref>); hypophallic middle piece fused at the junction of the hypophallic lobes; apex of hypophallic middle piece heavily sclerotized and expanding laterally and fused ventrally; acrophallus membrous and thin (Figs <xref ref-type="fig" rid="F3">3–6</xref>); lateral hypophallic lobes distinctly sclerotized, with many small spines.</p><fig id="F3" position="float" orientation="portrait"><object-id xmlns:xlink="http://www.w3.org/1999/xlink" content-type="doi" xlink:type="simple">10.3897/zookeys.1269.172931.figures3-9</object-id><object-id xmlns:xlink="http://www.w3.org/1999/xlink" content-type="arpha" xlink:type="simple">DF81894E-89F0-525D-8D0D-784627A05546</object-id><label>Figures 3–9.</label><caption><p><italic><tp:taxon-name><tp:taxon-name-part taxon-name-part-type="genus" reg="Morinia">Morinia</tp:taxon-name-part> <tp:taxon-name-part taxon-name-part-type="species" reg="zhenhang">zhenhang</tp:taxon-name-part></tp:taxon-name></italic> sp. nov., male (holotype). <bold>3</bold>. Phallus, lateral view; <bold>4</bold>. Phallus, dorsal view; <bold>5</bold>. Phallus, ventral view; <bold>6</bold>. <tp:taxon-name><tp:taxon-name-part taxon-name-part-type="genus" reg="Terminalia">Terminalia</tp:taxon-name-part></tp:taxon-name>, lateral view; <bold>7</bold>. Pregonite (left) and postgonite (right); <bold>8</bold>. ST5, ventral view; <bold>9</bold>. Cerci and surstyli, ventral view. Scale bars: 0.2 mm. In 8, the bluish, reddish, and yellowish colours represent the hypandrium; pregonite and postgonite; and basiphallus and epiphallus, respectively, from outside to inside.</p></caption><graphic xmlns:xlink="http://www.w3.org/1999/xlink" xlink:href="zookeys-1269-025_article-172931__-g003.jpg" id="oo_1538414.jpg" position="float" orientation="portrait" xlink:type="simple"><uri content-type="original_file" xlink:type="simple">https://binary.pensoft.net/fig/1538414</uri></graphic></fig><p><bold>Female</bold>. Unknown.</p></tp:treatment-sec><tp:treatment-sec sec-type="Measurements"><title>Measurements.</title><p>Male. Body length 4.6–4.8 mm.</p></tp:treatment-sec><tp:treatment-sec sec-type="Etymology"><title>Etymology.</title><p>Named for the fly collector Zhen-Shuang Huang (“Zhen”, meaning “inspiring”) and the location of type specimens, Bei-Hang University (“Hang”, meaning “flying in sky”).</p></tp:treatment-sec><tp:treatment-sec sec-type="Distribution"><title>Distribution.</title><p>China (Beijing, Shaanxi).</p></tp:treatment-sec><tp:treatment-sec><!--Section generated to contain objects referenced in tp:taxon-treatment.--><fig id="F8" position="float" orientation="portrait"><object-id xmlns:xlink="http://www.w3.org/1999/xlink" content-type="doi" xlink:type="simple">10.3897/zookeys.1269.172931.figures25-28</object-id><object-id xmlns:xlink="http://www.w3.org/1999/xlink" content-type="arpha" xlink:type="simple">CEC026B0-8250-5561-A57E-EF1E76202157</object-id><label>Figures 25–28.</label><caption><p><italic><tp:taxon-name><tp:taxon-name-part taxon-name-part-type="genus" reg="Morinia">Morinia</tp:taxon-name-part> <tp:taxon-name-part taxon-name-part-type="species" reg="zhenhang">zhenhang</tp:taxon-name-part></tp:taxon-name></italic> sp. nov. male (holotype), and <italic><tp:taxon-name><tp:taxon-name-part taxon-name-part-type="genus" reg="Pollenia">Pollenia</tp:taxon-name-part> <tp:taxon-name-part taxon-name-part-type="species" reg="yuensis">yuensis</tp:taxon-name-part></tp:taxon-name></italic> sp. nov. (holotype). <bold>25</bold>. <italic><tp:taxon-name><tp:taxon-name-part taxon-name-part-type="genus" reg="Morinia">M.</tp:taxon-name-part> <tp:taxon-name-part taxon-name-part-type="species" reg="zhenhang">zhenhang</tp:taxon-name-part></tp:taxon-name></italic>, habitus; <bold>26</bold>. <italic><tp:taxon-name><tp:taxon-name-part taxon-name-part-type="genus" reg="Morinia">M.</tp:taxon-name-part> <tp:taxon-name-part taxon-name-part-type="species" reg="zhenhang">zhenhang</tp:taxon-name-part></tp:taxon-name></italic>, lateral view; <bold>27</bold>. <italic><tp:taxon-name><tp:taxon-name-part taxon-name-part-type="genus" reg="Pollenia">P.</tp:taxon-name-part> <tp:taxon-name-part taxon-name-part-type="species" reg="yuensis">yuensis</tp:taxon-name-part></tp:taxon-name></italic>, habitus; <bold>28</bold>. <italic><tp:taxon-name><tp:taxon-name-part taxon-name-part-type="genus" reg="Pollenia">P.</tp:taxon-name-part> <tp:taxon-name-part taxon-name-part-type="species" reg="yuensis">yuensis</tp:taxon-name-part></tp:taxon-name></italic>, lateral view. Scale bars: 1.0 mm.</p></caption><graphic xmlns:xlink="http://www.w3.org/1999/xlink" xlink:href="zookeys-1269-025_article-172931__-g008.jpg" id="oo_1538420.jpg" position="float" orientation="portrait" xlink:type="simple"><uri content-type="original_file" xlink:type="simple">https://binary.pensoft.net/fig/1538420</uri></graphic></fig></tp:treatment-sec></tp:taxon-treatment>
