# Supplementary material for: Two new species of Polleniidae (Diptera) from China
Source: Zookeys. 2026 Feb 13;1269:25–40. doi: 10.3897/zookeys.1269.172931 (PMC12924061; doi:10.3897/zookeys.1269.172931)
Supplement: XML Treatment for Pollenia [file zookeys.1269.172931-treatment3.xml]

<!DOCTYPE tp:taxon-treatment
  PUBLIC "-//TaxonX//DTD Taxonomic Treatment Publishing DTD v0 20100105//EN" "tax-treatment-NSO.dtd">
<tp:taxon-treatment xmlns:tp="http://www.plazi.org/taxpub"><tp:treatment-meta><kwd-group><label>Taxon classification</label><kwd>
                <named-content content-type="kingdom">Animalia</named-content>
              </kwd><kwd>
                <named-content content-type="order">Diptera</named-content>
              </kwd><kwd>
                <named-content content-type="family">Polleniidae</named-content>
              </kwd></kwd-group><mixed-citation publication-type="journal"><person-group><name><surname>Fu</surname><given-names>Tong</given-names></name><name><surname>Xue</surname><given-names>Yawen</given-names></name><name><surname>Cui</surname><given-names>Jianxin</given-names></name></person-group><article-title>Two new species of <tp:taxon-name><tp:taxon-name-part taxon-name-part-type="family" reg="Polleniidae">Polleniidae</tp:taxon-name-part></tp:taxon-name> (<tp:taxon-name><tp:taxon-name-part taxon-name-part-type="order" reg="Diptera">Diptera</tp:taxon-name-part></tp:taxon-name>) from China</article-title><source>Zookeys</source><day>13</day><month>02</month><year>2026</year><volume>1269</volume><fpage>25</fpage><lpage>40</lpage><pub-id pub-id-type="doi">10.3897/zookeys.1269.172931</pub-id></mixed-citation></tp:treatment-meta><tp:nomenclature><label>Genus</label><tp:taxon-name><object-id xmlns:xlink="http://www.w3.org/1999/xlink" content-type="arpha" xlink:type="simple">EE92A772-6D57-56CF-9FFC-6CB779CD9EE7</object-id>
                    		<tp:taxon-name-part taxon-name-part-type="genus" reg="Pollenia">Pollenia</tp:taxon-name-part>
                    	</tp:taxon-name><tp:taxon-authority>Robineau-Desvoidy, 1830</tp:taxon-authority><tp:nomenclature-citation-list><tp:nomenclature-citation><tp:taxon-name>
                  <tp:taxon-name-part taxon-name-part-type="genus" reg="Pollenia">Pollenia</tp:taxon-name-part>
                </tp:taxon-name><comment> Robineau-Desvoidy, 1830: 412. Type species: <tp:taxon-name><tp:taxon-name-part taxon-name-part-type="genus" reg="Musca">Musca</tp:taxon-name-part> <tp:taxon-name-part taxon-name-part-type="species" reg="rudis">rudis</tp:taxon-name-part></tp:taxon-name> Fabricius, 1794, by original designation.</comment></tp:nomenclature-citation></tp:nomenclature-citation-list></tp:nomenclature><tp:treatment-sec sec-type="Diagnosis"><title>Diagnosis.</title><p>Adults of this genus can be recognized by the combination of the following characters: <abbrev xmlns:xlink="http://www.w3.org/1999/xlink" xlink:title="intra-alar setae" xlink:type="simple">ia s</abbrev> 0–1 + 2; hind tibia with the posterodorsal preapical setae indistinct, or with the anterodorsal, dorsal, and posterodorsal preapical setae subequal in length; parafacial setulose; body metallic or non-metallic in coloration, abdomen rarely yellowish. Lower calypter usually broad; subcostal sclerite usually bearing a bundle of long black or yellowish setae among the micropubescence.</p></tp:treatment-sec><tp:treatment-sec sec-type="Distribution"><title>Distribution.</title><p>Afrotropical, Australasian, Nearctic, Oriental and Palaearctic regions.</p></tp:treatment-sec></tp:taxon-treatment>
