# Supplementary material for: Two new species of Polleniidae (Diptera) from China
Source: Zookeys. 2026 Feb 13;1269:25–40. doi: 10.3897/zookeys.1269.172931 (PMC12924061; doi:10.3897/zookeys.1269.172931)
Supplement: XML Treatment for Pollenia yuensis [file zookeys.1269.172931-treatment4.xml]

<!DOCTYPE tp:taxon-treatment
  PUBLIC "-//TaxonX//DTD Taxonomic Treatment Publishing DTD v0 20100105//EN" "tax-treatment-NSO.dtd">
<tp:taxon-treatment xmlns:tp="http://www.plazi.org/taxpub"><tp:treatment-meta><kwd-group><label>Taxon classification</label><kwd>
                <named-content content-type="kingdom">Animalia</named-content>
              </kwd><kwd>
                <named-content content-type="order">Diptera</named-content>
              </kwd><kwd>
                <named-content content-type="family">Polleniidae</named-content>
              </kwd></kwd-group><mixed-citation publication-type="journal"><person-group><name><surname>Fu</surname><given-names>Tong</given-names></name><name><surname>Xue</surname><given-names>Yawen</given-names></name><name><surname>Cui</surname><given-names>Jianxin</given-names></name></person-group><article-title>Two new species of <tp:taxon-name><tp:taxon-name-part taxon-name-part-type="family" reg="Polleniidae">Polleniidae</tp:taxon-name-part></tp:taxon-name> (<tp:taxon-name><tp:taxon-name-part taxon-name-part-type="order" reg="Diptera">Diptera</tp:taxon-name-part></tp:taxon-name>) from China</article-title><source>Zookeys</source><day>13</day><month>02</month><year>2026</year><volume>1269</volume><fpage>25</fpage><lpage>40</lpage><pub-id pub-id-type="doi">10.3897/zookeys.1269.172931</pub-id></mixed-citation></tp:treatment-meta><tp:nomenclature><tp:taxon-name><object-id xmlns:xlink="http://www.w3.org/1999/xlink" content-type="arpha" xlink:type="simple">534AF240-1ECA-5E3C-88C1-AD2B6EF7F9B4</object-id>
                    		<tp:taxon-name-part taxon-name-part-type="genus" reg="Pollenia">Pollenia</tp:taxon-name-part> <tp:taxon-name-part taxon-name-part-type="species" reg="yuensis">yuensis</tp:taxon-name-part>
                    	
                    		<object-id xmlns:xlink="http://www.w3.org/1999/xlink" content-type="zoobank" xlink:type="simple">https://zoobank.org/9CDBC1D9-3E7D-4BD3-8E7C-02A049E28323</object-id>
                    	</tp:taxon-name><tp:taxon-authority>Fu, Xue &amp; Cui</tp:taxon-authority><tp:taxon-status xmlns:xlink="http://www.w3.org/1999/xlink" xlink:type="simple">sp. nov.</tp:taxon-status><xref ref-type="fig" rid="F4">Figs 10</xref><xref ref-type="fig" rid="F5">, 11, 12</xref><xref ref-type="fig" rid="F5">, 13</xref><xref ref-type="fig" rid="F6">, 14</xref><xref ref-type="fig" rid="F6">, 15</xref><xref ref-type="fig" rid="F6">, 16</xref><xref ref-type="fig" rid="F6">, 17</xref><xref ref-type="fig" rid="F6">, 18</xref><xref ref-type="fig" rid="F6">, 19</xref><xref ref-type="fig" rid="F6">, 20</xref><xref ref-type="fig" rid="F7">, 21</xref><xref ref-type="fig" rid="F7">, 22</xref><xref ref-type="fig" rid="F7">, 23</xref><xref ref-type="fig" rid="F7">, 24, 27, 28</xref></tp:nomenclature><tp:treatment-sec sec-type="Vernacular name"><title>Vernacular name.</title><p>(豫粉蝇)</p></tp:treatment-sec><tp:treatment-sec sec-type="Type material"><title>Type material.</title><p><bold><italic>Holotype</italic></bold> • male (<abbrev xmlns:xlink="http://www.w3.org/1999/xlink" content-type="institution" xlink:title="Insect Museum of Henan Institute of Science and Technology" xlink:type="simple">HIST</abbrev>), Huanglianshu, Jiyuan, Henan Province, China, <named-content xmlns:xlink="http://www.w3.org/1999/xlink" content-type="dwc:verbatimCoordinates" xlink:type="simple">35°15'03"N, 112°04'15"E</named-content>, VII. 2023, 1430 m, leg. Tong Fu. <bold><italic>Paratypes</italic></bold> • 2 male (<abbrev xmlns:xlink="http://www.w3.org/1999/xlink" content-type="institution" xlink:title="Insect Museum of Henan Institute of Science and Technology" xlink:type="simple">HIST</abbrev>), Beihang University campus, Beijing, China, <named-content xmlns:xlink="http://www.w3.org/1999/xlink" content-type="dwc:verbatimCoordinates" xlink:type="simple">40°9'16"N, 116°15'44"E</named-content>, 28. VI. 2025, 40 m, leg. Zhenshuang Huang; • 10 male (<abbrev xmlns:xlink="http://www.w3.org/1999/xlink" content-type="institution" xlink:title="Insect Museum of Henan Institute of Science and Technology" xlink:type="simple">HIST</abbrev>), same data as holotype; 8 female (<abbrev xmlns:xlink="http://www.w3.org/1999/xlink" content-type="institution" xlink:title="Insect Museum of Henan Institute of Science and Technology" xlink:type="simple">HIST</abbrev>), same data as holotype; • 1 male (<abbrev xmlns:xlink="http://www.w3.org/1999/xlink" content-type="institution" xlink:title="Shanghai Entomological Museum, Chinese Academy of Sciences" xlink:type="simple">SEMCAS</abbrev>), same data as holotype; • 1 female (<abbrev xmlns:xlink="http://www.w3.org/1999/xlink" content-type="institution" xlink:title="Shanghai Entomological Museum, Chinese Academy of Sciences" xlink:type="simple">SEMCAS</abbrev>), same data as holotype.</p></tp:treatment-sec><tp:treatment-sec sec-type="Diagnosis"><title>Diagnosis.</title><p>Dark infuscation along the costal margin and wing veins; outer <abbrev xmlns:xlink="http://www.w3.org/1999/xlink" xlink:title="posthumeral setae" xlink:type="simple">ph s</abbrev> absent; costa hairy below only to junction with sc vein; basicosta dark; mid tibiae <abbrev xmlns:xlink="http://www.w3.org/1999/xlink" xlink:title="posterodorsal setae" xlink:type="simple">pd s</abbrev> absent, with 3 <abbrev xmlns:xlink="http://www.w3.org/1999/xlink" xlink:title="posterior setae" xlink:type="simple">p s</abbrev>; phallus with a median midventral hypophallic lobe.</p></tp:treatment-sec><tp:treatment-sec sec-type="Description"><title>Description.</title><p><bold>Male. <italic>Head</italic></bold> (Figs <xref ref-type="fig" rid="F4">10</xref>, <xref ref-type="fig" rid="F5">12</xref>). Holoptic, eyes with short, sparse microsetae, upper ommatidia relatively enlarged; frons slightly narrower than anterior ocellus, frontal vitta brownish with longitudinal wrinkles, narrowed to a line or absent at the narrowest point; <abbrev xmlns:xlink="http://www.w3.org/1999/xlink" xlink:title="inner vertical setae" xlink:type="simple">iv s</abbrev> 1, <abbrev xmlns:xlink="http://www.w3.org/1999/xlink" xlink:title="postvertical setae" xlink:type="simple">povt s</abbrev> 1, <abbrev xmlns:xlink="http://www.w3.org/1999/xlink" xlink:title="paravertical setae" xlink:type="simple">pavt s</abbrev> 1; fronto-orbital plate, parafacial and gena black with grayish-yellow pruinosity, all setae black, <abbrev xmlns:xlink="http://www.w3.org/1999/xlink" xlink:title="frontal setae" xlink:type="simple">fr s</abbrev> 10 (upper 3 pairs hair-like); parafacial with a variable dark patch, about 1.8 × width of postpedicel; genal groove reddish brown; gena height about 0.41 × eye height; lunule reddish, bearing a few hairs; facial ridge reddish brown with hairs on lower 1/3; facial carina sharp and narrow, reddish apically, slightly widened on lower 1/3; lower margin of face slightly reddish; antenna reddish-orange, postpedicel darker anteriorly, about 2.1 × as long as wide, and 1.8 × the length of pedicel; arista reddish brown, plumose, thickened at basal 1/4, longest branches slightly longer than postpedicel width, dorsal branches denser than ventral; postgena with black hairs near mouthparts, yellowish hairs elsewhere; occiput with mostly yellowish hairs, except marginal rows of black hairs; palpus yellowish-brown.</p><fig id="F4" position="float" orientation="portrait"><object-id xmlns:xlink="http://www.w3.org/1999/xlink" content-type="doi" xlink:type="simple">10.3897/zookeys.1269.172931.figures10-11</object-id><object-id xmlns:xlink="http://www.w3.org/1999/xlink" content-type="arpha" xlink:type="simple">C077CD9A-061E-5DBB-B490-B949F570DDF5</object-id><label>Figures 10, 11.</label><caption><p>Head of <italic><tp:taxon-name><tp:taxon-name-part taxon-name-part-type="genus" reg="Pollenia">Pollenia</tp:taxon-name-part> <tp:taxon-name-part taxon-name-part-type="species" reg="yuensis">yuensis</tp:taxon-name-part></tp:taxon-name></italic> sp. nov. <bold>10</bold>. Male (holotype), frontal view; <bold>11</bold>. Female (paratype), frontal view. Scale bars: 1.0 mm.</p></caption><graphic xmlns:xlink="http://www.w3.org/1999/xlink" xlink:href="zookeys-1269-025_article-172931__-g004.jpg" id="oo_1538415.jpg" position="float" orientation="portrait" xlink:type="simple"><uri content-type="original_file" xlink:type="simple">https://binary.pensoft.net/fig/1538415</uri></graphic></fig><fig id="F5" position="float" orientation="portrait"><object-id xmlns:xlink="http://www.w3.org/1999/xlink" content-type="doi" xlink:type="simple">10.3897/zookeys.1269.172931.figures12-13</object-id><object-id xmlns:xlink="http://www.w3.org/1999/xlink" content-type="arpha" xlink:type="simple">3C0D06A7-F1E0-520C-9354-43AFAC24F6BF</object-id><label>Figures 12–13.</label><caption><p><italic><tp:taxon-name><tp:taxon-name-part taxon-name-part-type="genus" reg="Pollenia">Pollenia</tp:taxon-name-part> <tp:taxon-name-part taxon-name-part-type="species" reg="yuensis">yuensis</tp:taxon-name-part></tp:taxon-name></italic> sp. nov. <bold>11</bold> Male (holotype), habitus; <bold>12</bold>. Female (holotype), habitus. Scale bars: 2.0 mm. Chaetotaxy of all left femora and tibiae in anterior view, and of the right in posterior view.</p></caption><graphic xmlns:xlink="http://www.w3.org/1999/xlink" xlink:href="zookeys-1269-025_article-172931__-g005.jpg" id="oo_1538416.jpg" position="float" orientation="portrait" xlink:type="simple"><uri content-type="original_file" xlink:type="simple">https://binary.pensoft.net/fig/1538416</uri></graphic></fig><p><bold><italic>Thorax</italic></bold> (Figs <xref ref-type="fig" rid="F5">12</xref>, <xref ref-type="fig" rid="F8">27</xref>, <xref ref-type="fig" rid="F8">28</xref>). Black, postpronotal lobe and anterior margin of prescutum covered with gray pruinosity; prescutum with 1 pair of fine black submedian stripes; scutum with 1 median black stripe that disappears in posterior view, where 1 submedian black stripe appears on each side, both thicker than those on the prescutum; thorax with sparse golden crinkly hair-like setae, scutellum with slightly denser setae; both anterior and posterior thoracic spiracles yellowish; prosternum bare; anepisternum and katepisternum bear golden crinkly hair-like setae and black hairs; postalar wall, anepimeron, and meron near posterior thoracic spiracle with only golden crinkly hair-like setae; katatergite bare; anatergite with black hairs only near suprasquamal ridge; suprasquamal ridge bare, anterior, posterior, and tympanic tufts absent.</p><p><bold><italic>Chaetotaxy</italic></bold> (Figs <xref ref-type="fig" rid="F5">12</xref>, <xref ref-type="fig" rid="F8">27</xref>, <xref ref-type="fig" rid="F8">28</xref>). Ac s 2 + 3, <abbrev xmlns:xlink="http://www.w3.org/1999/xlink" xlink:title="dorsocentral setae" xlink:type="simple">dc s</abbrev> 2 + 3, <abbrev xmlns:xlink="http://www.w3.org/1999/xlink" xlink:title="intra-alar setae" xlink:type="simple">ia s</abbrev> 1 + 2 (1<sup>st</sup> postsutural <abbrev xmlns:xlink="http://www.w3.org/1999/xlink" xlink:title="intra-alar setae" xlink:type="simple">ia s</abbrev> sometimes absent), <abbrev xmlns:xlink="http://www.w3.org/1999/xlink" xlink:title="postprontal setae" xlink:type="simple">pprn s</abbrev> 3, <abbrev xmlns:xlink="http://www.w3.org/1999/xlink" xlink:title="posthumeral setae" xlink:type="simple">ph s</abbrev> 1:0 (rarely 1:1), <abbrev xmlns:xlink="http://www.w3.org/1999/xlink" xlink:title="presutural setae" xlink:type="simple">pr s</abbrev> 1, <abbrev xmlns:xlink="http://www.w3.org/1999/xlink" xlink:title="prealar setae" xlink:type="simple">pra s</abbrev> 1, <abbrev xmlns:xlink="http://www.w3.org/1999/xlink" xlink:title="supra-alar setae" xlink:type="simple">sa s</abbrev> 2, <abbrev xmlns:xlink="http://www.w3.org/1999/xlink" xlink:title="postalar setae" xlink:type="simple">pal s</abbrev> 2, <abbrev xmlns:xlink="http://www.w3.org/1999/xlink" xlink:title="scutellar setae" xlink:type="simple">sc s</abbrev> 1:3 (rarely 2:3); <abbrev xmlns:xlink="http://www.w3.org/1999/xlink" xlink:title="notopleural setae" xlink:type="simple">npl s</abbrev> 2; <abbrev xmlns:xlink="http://www.w3.org/1999/xlink" xlink:title="kepisternal setae" xlink:type="simple">kept s</abbrev> 1:1, <abbrev xmlns:xlink="http://www.w3.org/1999/xlink" xlink:title="proepisternal setae" xlink:type="simple">prepst s</abbrev> 1, <abbrev xmlns:xlink="http://www.w3.org/1999/xlink" xlink:title="proepimeral setae" xlink:type="simple">prepm s</abbrev> 1.</p><p><bold><italic>Wings</italic></bold> (Fig. <xref ref-type="fig" rid="F5">12</xref>). Grayish-brown, transparent; costal margin with dark infuscation, but infuscation along wing veins faint; tegula black; basicosta dark brown; subcostal sclerite yellowish, bearing yellowish setae and occasionally a few black setae; costa vein hairy ventrally only from base to junction with sc vein; radial node with about 3 setae dorsally and ventrally; cell r<sub>4+5</sub> open, narrow, about 1/3–1/4 length of r-m vein; distal angle (bend of vein M<sub>1</sub>) obtusely curved, posterior portion slightly bent toward r<sub>4+5</sub> cell; dm-m vein slightly S-shaped; upper calypter yellowish, lower calypter slightly brownish; halter yellowish.</p><p><bold><italic>Legs</italic></bold> (Fig. <xref ref-type="fig" rid="F5">12</xref>). Black; fore femur with complete rows of setae on posterodorsal and posteroventral surfaces, fore tibia with 4–5 <abbrev xmlns:xlink="http://www.w3.org/1999/xlink" xlink:title="anterodorsal setae" xlink:type="simple">ad s</abbrev> and 2 <abbrev xmlns:xlink="http://www.w3.org/1999/xlink" xlink:title="posteroventral setae" xlink:type="simple">pv s</abbrev>; mid femur with a row of setae only on the basal half of the posteroventral surface, mid tibia with 1 <abbrev xmlns:xlink="http://www.w3.org/1999/xlink" xlink:title="anterodorsal setae" xlink:type="simple">ad s</abbrev>, 3 <abbrev xmlns:xlink="http://www.w3.org/1999/xlink" xlink:title="posterior setae" xlink:type="simple">p s</abbrev>, and 1 v s; hind femur with complete rows on anterodorsal and anteroventral surfaces, and a row on basal half of posteroventral surface, hind tibia with 3–4 <abbrev xmlns:xlink="http://www.w3.org/1999/xlink" xlink:title="anterodorsal setae" xlink:type="simple">ad s</abbrev>, 2–3 <abbrev xmlns:xlink="http://www.w3.org/1999/xlink" xlink:title="anteroventral setae" xlink:type="simple">av s</abbrev>, and 3–4 <abbrev xmlns:xlink="http://www.w3.org/1999/xlink" xlink:title="posterodorsal setae" xlink:type="simple">pd s</abbrev>; pulvilli with dark brownish sclerotized claw marks centrally.</p><p><bold><italic>Abdomen</italic></bold> (Figs <xref ref-type="fig" rid="F5">12</xref>, <xref ref-type="fig" rid="F6">19</xref>, <xref ref-type="fig" rid="F8">27</xref>, <xref ref-type="fig" rid="F8">28</xref>). Ovoid, ground colour black, with indistinct greyish-yellow tessellate pruinosity on tergites; T3–T5 with indistinct median black stripe, more distinct in posterior view; T3 without median marginal setae; T4 with marginal setae; ST1–5 with black hairs, ST1 additionally with yellowish hairs; ST5, see Fig. <xref ref-type="fig" rid="F6">19</xref>.</p><p><bold><italic><tp:taxon-name><tp:taxon-name-part taxon-name-part-type="genus" reg="Terminalia">Terminalia</tp:taxon-name-part></tp:taxon-name></italic></bold> (Figs <xref ref-type="fig" rid="F6">14–18</xref>, 20). In ventral view, cercal prongs diverging at base, while apical portions are converging or parallel, but never diverging, and never extending beyond the tip of surstyli (Fig. <xref ref-type="fig" rid="F6">18</xref>); in lateral view, the cercal prongs are everted (Fig. <xref ref-type="fig" rid="F6">17</xref>); basal half of surstyli are slightly widened, with tip are rounded; hypandrium is slightly longer than phallapodeme; pregonite with several setae (Fig. <xref ref-type="fig" rid="F6">20</xref>); postgonite with 1 long seta and a few short setae; hypophallic middle piece indistinct at anterior processes of base of paraphallus (Figs <xref ref-type="fig" rid="F6">14</xref>, <xref ref-type="fig" rid="F6">17</xref>); lateral hypophallic lobes with small spines along the dorsal margin and with a central sclerotization (Figs <xref ref-type="fig" rid="F6">14–17</xref>); distal processes of paraphallus are rounded at the tip, slightly curved inward, and slightly extend beyond the hypophallic ventral process.</p><fig id="F6" position="float" orientation="portrait"><object-id xmlns:xlink="http://www.w3.org/1999/xlink" content-type="doi" xlink:type="simple">10.3897/zookeys.1269.172931.figures14-20</object-id><object-id xmlns:xlink="http://www.w3.org/1999/xlink" content-type="arpha" xlink:type="simple">BA0D8198-1C9A-5CFB-8BE3-7D6E477CF968</object-id><label>Figures 14–20.</label><caption><p><italic><tp:taxon-name><tp:taxon-name-part taxon-name-part-type="genus" reg="Pollenia">Pollenia</tp:taxon-name-part> <tp:taxon-name-part taxon-name-part-type="species" reg="yuensis">yuensis</tp:taxon-name-part></tp:taxon-name></italic> sp. nov. male (holotype). <bold>14</bold>. Phallus, lateral view; <bold>15</bold>. Phallus, dorsal view; <bold>16</bold>. Phallus, ventral view; <bold>17</bold>. <tp:taxon-name><tp:taxon-name-part taxon-name-part-type="genus" reg="Terminalia">Terminalia</tp:taxon-name-part></tp:taxon-name>, lateral view; <bold>18</bold>. Cerci and surstyli, ventral view; <bold>19</bold>. ST5, ventral view; <bold>20</bold>. Pregonite (left) and postgonite (right). Scale bars: 0.2 mm. In 17, the bluish, reddish, and yellowish colours represent the hypandrium; pregonite and postgonite; and basiphallus and epiphallus, respectively, from outside to inside.</p></caption><graphic xmlns:xlink="http://www.w3.org/1999/xlink" xlink:href="zookeys-1269-025_article-172931__-g006.jpg" id="oo_1538417.jpg" position="float" orientation="portrait" xlink:type="simple"><uri content-type="original_file" xlink:type="simple">https://binary.pensoft.net/fig/1538417</uri></graphic></fig><p><bold>Female</bold> (Figs 11, <xref ref-type="fig" rid="F5">13</xref>). Frons index approximately 0.43; width of frontal vitta about 3.0 × the width of parafacial, without longitudinal wrinkle; parafacial covered with grayish-yellow pruinosity; <abbrev xmlns:xlink="http://www.w3.org/1999/xlink" xlink:title="postocellar setae" xlink:type="simple">poc s</abbrev> indistinct, <abbrev xmlns:xlink="http://www.w3.org/1999/xlink" xlink:title="proclinate orbital setae" xlink:type="simple">pc orb s</abbrev> 2, <abbrev xmlns:xlink="http://www.w3.org/1999/xlink" xlink:title="frontal setae" xlink:type="simple">fr s</abbrev> 6–8. Other characters same as male.</p><p><bold><italic><tp:taxon-name><tp:taxon-name-part taxon-name-part-type="genus" reg="Terminalia">Terminalia</tp:taxon-name-part></tp:taxon-name></italic></bold> (Figs <xref ref-type="fig" rid="F7">21–24</xref>). T6 elongate-oval, with weak sclerotization along lateral and ventral margins (Fig. <xref ref-type="fig" rid="F7">21</xref>); ST6 rounded-oval, with weak marginal sclerotization (Fig. <xref ref-type="fig" rid="F7">22</xref>); T7 inverted trapezoid, slightly more sclerotized near lateral base; central and lateral areas weakly sclerotized; ST7 dorsal margin convex dorsally, slightly concave medially, basal half and area near ventral margin slightly more sclerotized, central and marginal areas weakly sclerotized; T8 inverted trapezoid, strongly sclerotized laterally, weakly sclerotized medially; ST8 elongate-strip-like, ventral margin rounded, with weak marginal sclerotization; epiproct and hypoproct subtriangular; cerci rod-shaped (Figs <xref ref-type="fig" rid="F7">21</xref>, <xref ref-type="fig" rid="F7">24</xref>); spermatheca pyriform (Figs <xref ref-type="fig" rid="F7">21–23</xref>).</p><fig id="F7" position="float" orientation="portrait"><object-id xmlns:xlink="http://www.w3.org/1999/xlink" content-type="doi" xlink:type="simple">10.3897/zookeys.1269.172931.figures21-24</object-id><object-id xmlns:xlink="http://www.w3.org/1999/xlink" content-type="arpha" xlink:type="simple">B1306540-6E4A-5DA1-9E02-1F0299F3B3C6</object-id><label>Figures 21–24.</label><caption><p><italic><tp:taxon-name><tp:taxon-name-part taxon-name-part-type="genus" reg="Pollenia">Pollenia</tp:taxon-name-part> <tp:taxon-name-part taxon-name-part-type="species" reg="yuensis">yuensis</tp:taxon-name-part></tp:taxon-name></italic> sp. nov. female (paratype). <bold>21</bold>. <tp:taxon-name><tp:taxon-name-part taxon-name-part-type="genus" reg="Terminalia">Terminalia</tp:taxon-name-part></tp:taxon-name>, dorsal view; <bold>22</bold>. <tp:taxon-name><tp:taxon-name-part taxon-name-part-type="genus" reg="Terminalia">Terminalia</tp:taxon-name-part></tp:taxon-name>, ventral view; <bold>23</bold>. Spermatheca; <bold>24</bold>. Proctiger and cercus, lateral view.</p></caption><graphic xmlns:xlink="http://www.w3.org/1999/xlink" xlink:href="zookeys-1269-025_article-172931__-g007.jpg" id="oo_1538419.jpg" position="float" orientation="portrait" xlink:type="simple"><uri content-type="original_file" xlink:type="simple">https://binary.pensoft.net/fig/1538419</uri></graphic></fig><fig id="F8" position="float" orientation="portrait"><object-id xmlns:xlink="http://www.w3.org/1999/xlink" content-type="doi" xlink:type="simple">10.3897/zookeys.1269.172931.figures25-28</object-id><object-id xmlns:xlink="http://www.w3.org/1999/xlink" content-type="arpha" xlink:type="simple">CEC026B0-8250-5561-A57E-EF1E76202157</object-id><label>Figures 25–28.</label><caption><p><italic><tp:taxon-name><tp:taxon-name-part taxon-name-part-type="genus" reg="Morinia">Morinia</tp:taxon-name-part> <tp:taxon-name-part taxon-name-part-type="species" reg="zhenhang">zhenhang</tp:taxon-name-part></tp:taxon-name></italic> sp. nov. male (holotype), and <italic><tp:taxon-name><tp:taxon-name-part taxon-name-part-type="genus" reg="Pollenia">Pollenia</tp:taxon-name-part> <tp:taxon-name-part taxon-name-part-type="species" reg="yuensis">yuensis</tp:taxon-name-part></tp:taxon-name></italic> sp. nov. (holotype). <bold>25</bold>. <italic><tp:taxon-name><tp:taxon-name-part taxon-name-part-type="genus" reg="Morinia">M.</tp:taxon-name-part> <tp:taxon-name-part taxon-name-part-type="species" reg="zhenhang">zhenhang</tp:taxon-name-part></tp:taxon-name></italic>, habitus; <bold>26</bold>. <italic><tp:taxon-name><tp:taxon-name-part taxon-name-part-type="genus" reg="Morinia">M.</tp:taxon-name-part> <tp:taxon-name-part taxon-name-part-type="species" reg="zhenhang">zhenhang</tp:taxon-name-part></tp:taxon-name></italic>, lateral view; <bold>27</bold>. <italic><tp:taxon-name><tp:taxon-name-part taxon-name-part-type="genus" reg="Pollenia">P.</tp:taxon-name-part> <tp:taxon-name-part taxon-name-part-type="species" reg="yuensis">yuensis</tp:taxon-name-part></tp:taxon-name></italic>, habitus; <bold>28</bold>. <italic><tp:taxon-name><tp:taxon-name-part taxon-name-part-type="genus" reg="Pollenia">P.</tp:taxon-name-part> <tp:taxon-name-part taxon-name-part-type="species" reg="yuensis">yuensis</tp:taxon-name-part></tp:taxon-name></italic>, lateral view. Scale bars: 1.0 mm.</p></caption><graphic xmlns:xlink="http://www.w3.org/1999/xlink" xlink:href="zookeys-1269-025_article-172931__-g008.jpg" id="oo_1538420.jpg" position="float" orientation="portrait" xlink:type="simple"><uri content-type="original_file" xlink:type="simple">https://binary.pensoft.net/fig/1538420</uri></graphic></fig></tp:treatment-sec><tp:treatment-sec sec-type="Measurements"><title>Measurements.</title><p>Male. Body length 6.7–8.4 mm. Female. Body length 4.5–9.0 mm.</p></tp:treatment-sec><tp:treatment-sec sec-type="Etymology"><title>Etymology.</title><p>The species epithet <italic>yuensis</italic> refers to “Yu”, the Chinese abbreviation for Henan Province, the type locality of this species.</p></tp:treatment-sec><tp:treatment-sec sec-type="Distribution"><title>Distribution.</title><p>China (Henan, Beijing).</p></tp:treatment-sec></tp:taxon-treatment>
